# Supplementary material for: In Vitro Screen of Lactobacilli Strains for Gastrointestinal and Vaginal Benefits
Source: Microorganisms. 2023 Jan 28;11(2):329. doi: 10.3390/microorganisms11020329 (PMC9967617; doi:10.3390/microorganisms11020329)
Supplement: Supplementary file 1 [file microorganisms-11-00329-s001.zip]

Archive with 1 entries (1 files):
- microorganisms-2158555-supplementary.pdf
